# Supplementary material for: Benefiting from the past: establishing in vitro culture of European beech (Fagus sylvatica L.) from provenance trial trees and seedlings
Source: Plant Methods. 2025 Mar 7;21:31. doi: 10.1186/s13007-025-01350-3 (PMC11887157; doi:10.1186/s13007-025-01350-3)
Supplement: Supplementary file 1 — Additional file 1. Provenances of the beech genotypes used for in vitro culture establishment (Experiment I) and their climatic conditions. The average annual temperature and annual precipitation are based on climate data from Worldclim 2 for the period of 1970–2000. Provenances are numbered according to Table 2. Country abbreviations according to ISO 3166 1 alpha2. NP – National park. [file 13007_2025_1350_MOESM1_ESM.csv]

## Sheet: Tabelle1
No	Country	Provenance	Geographic location	Average annual temperature [°C]	Annual precipitation [mm]
1	AT	Dobra	48°35'10.3"N, 15°23'27.7"E	7.3	649
2	BA	Bugojno Vranica-Bistrica	43°32'09.8"N, 17°48'37.8"E	8	1050
3	DE	NP Mecklenburg-Western Pomerania	54°24'31.7"N, 12°28'17.3"E	8.4	596
4	DE	Busschewald	53°24'55.0"N, 9°59'55.0"E	9	733
5	DE	NP Mueritz Serrahn	53°20'28.3"N, 13°12'15.0"E	8	572
6	DE	Heilige Hallen	53°19'17.8"N, 13°22'27.6"E	8.1	579
7	DE	Flecken-Zechlin	53°11'12.8"N, 12°43'48.4"E	8.4	588
8	DE	Luechow	53°06'16.0"N, 11°08'48.0"E	9.1	577
9	DE	Westerwald	50°37'36.0"N, 8°28'48.5"E	8.4	814
10	DE	Swabian Alb	48°22'37.9"N, 9°41'27.7"E	7	954
11	ES	Rábanos, Burgos	42°18'51.7"N, 3°16'27.9"W	9.5	583
12	ES	NP Volcanic Zone La Garrotxa	42°08'47.7"N, 2°31'10.6"E	12.1	769
13	FR	Mont Ventoux	44°10'56.1"N, 5°16'54.2"E	5.6	1314
14	FR	St Baume	43°19'52.3"N, 5°45'33.0"E	11.3	857
15	GR	Chalkidiki	40°27'59.6"N, 23°33'25.3"E	10.6	554
16	IT	Mendelpass 1300 m	46°25'0.798"N, 11°12'45.894"E	6.6	532
17	IT	Madonie	37°53'36.4"N, 14°01'31.6"E	7.7	752
18	IT	Etna	37°47'36.6"N, 15°01'55.0"E	6.8	769
19	PL	Oleszyce	50°12'23.4"N, 22°53'34.8"E	7.7	611
20	PT	Madeira	32°43'20.7"N, 16°53'13.1"W	12.5	812
21	RO	Alka-Iulia	46°10'00.0"N, 23°05'00.0"E	7.3	686
22	RS	Cer	44°12'00.0"N, 19°50'00.0"E	10	858
23	SE	Skaeralid	56°02'26.5"N, 13°14'28.5"E	7.1	884
Additional file 1: Provenances of the beech genotypes used for in vitro culture establishment (Experiment I) and their climatic conditions.
The average annual temperature and annual precipitation are based on climate data from Worldclim 2 for the period of 1970–2000.
Provenances are numbered according to Table 2. Country abbreviations according to ISO 3166 1 alpha2. NP – National park.
Reference: Fick SE, Hijmans RJ. WorldClim 2: new 1‐km spatial resolution climate surfaces for global land areas. Int J Climatol. 2017;37:4302–15. doi:10.1002/joc.5086
Benefiting from the past – establishing in vitro culture of European beech (Fagus sylvatica L.) from provenance trial trees and seedlings
Virginia Zahn, Alexander Fendel, Alice-Jeannine Sievers, Matthias Fladung, Tobias Bruegmann
