# Supplementary material for: Benefiting from the past: establishing in vitro culture of European beech (Fagus sylvatica L.) from provenance trial trees and seedlings
Source: Plant Methods. 2025 Mar 7;21:31. doi: 10.1186/s13007-025-01350-3 (PMC11887157; doi:10.1186/s13007-025-01350-3)
Supplement: Supplementary file 3 — Additional file 3. Evaluation of beech seedlings 12 weeks after in vitro culture establishment. Five different media (M0, M2, M2.1, M2.2, M3) were tested using whole shoots (WS) or shoot tips (ST) of seedlings. The WS and ST or media were either separately evaluated or combined (pooled). The percentages of explants exhibiting shoot formation, bacterial or fungal contamination, resting bud formation, and chlorosis are given. The median was calculated for shoot length and the number of shoots derived from one explant. Values labelled with different letters indicate significant differences between media/explant types according to pairwise Dunn’s test for the number of shoots or shoot length and Pearson’s chi‒squared test for bacterial contamination, fungal contamination, resting bud formation, and chlorosis with p ≤ 0.05. IQR – interquartile range. [file 13007_2025_1350_MOESM3_ESM.csv]

## Sheet: Tabelle1
Media	Explant type	Shoot forming explants	Shoots per explant (mean ± SD)	shoot length [mm] (median + IQR)	Bacterial contamination	Fungal contamination	Resting bud formation	Chlorosis
M0	pooled	0.69	1.0 (0.0)a	10.0 (3.4)	0.58	0.15	0.33	33%a
	WS	0.54	1.0 (0.0)	7.5 (5.0)	0.62	0.23	86%a	0.29
	ST	0.85	1.0 (0.5)	10 (2.0)	0.54	0.08	0%b	0.36
M2	pooled	0.59	3.0 (1.0)b	10.0 (4.3)	0.56	0.15	0.13	25%a
	WS	0.54	3.0 (1.5)	10 (2.5)	0.69	31%a	0.14	0.14
	ST	0.64	3.0 (0)	10 (4.0)	0.43	0%b	0.11	0.33
M2.1	pooled	0.46	3.0 (1.3)b	6.0 (5.0)	0.39	0.15	0.08	17%a
	WS	0.31	3.0 (0.0)	8.5 (1.5)	0.62	0.31	0.25	0.25
	ST	0.62	2.5 (1.8)	5.0 (3.8)	0.15	0	0	0.13
M2.2	pooled	0.38	3.0 (1.8)b	10.0 (2.5)	0.31	0.19	0.09	100%b
	WS	0.46	3.0 (0.0)	10.0 (0.8)	0.46	39%a	0.17	1
	ST	0.31	1.5 (1.3)	7.5 (6.9)	0.15	0%b	0	1
M3	pooled	0.42	2.5 (2.0)b	10.0 (4.0)	0.35	0.15	0.17	100%b
	WS	0.5	1.5 (1.8)	10.0 (5.3)	0.39	0.31	0.33	1
	ST	0.38	3.0 (0.5)	9.5 (2.3)	0.31	0	0	1
pooled	pooled	0.51	2.0 (2.0)	10.0 (4.3)	0.43	0.16	0.17	0.51
	WS	0.47	2.0 (2.0)	10.0 (2.6)	55%a	31%a	0.37	0.53
	ST	0.56	2.0 (2.0)	10.0 (4.9)	32%b	2%b	0.03	0.49
Additional file 3: Evaluation of beech seedlings 12 weeks after in vitro culture establishment.
Values with different letters are significantly different according to Pearson's chi-squared test for contamination rates, resting bud formation, and chlorosis as well as Dunn's test for shoots per explant.
Benefiting from the past – establishing in vitro culture of European beech (Fagus sylvatica L.) from provenance trial trees and seedlings
Virginia Zahn, Alexander Fendel, Alice-Jeannine Sievers, Matthias Fladung, Tobias Bruegmann
